# Supplementary material for: Unlocking the potential of allogeneic Vδ2 T cells for ovarian cancer therapy through CD16 biomarker selection and CAR/IL-15 engineering
Source: Nat Commun. 2023 Nov 8;14:6942. doi: 10.1038/s41467-023-42619-2 (PMC10632431; doi:10.1038/s41467-023-42619-2)
Supplement: Supplementary file 4 — Source Data [file 41467_2023_42619_MOESM4_ESM.xlsx]

## Sheet: Figure 1
Fig 1c	Pre-activation	41	52	43	47	36	42	37	0	0	0	2	5	3	4	6	3	8	9	5	12	0	0	0	0	0	0	0	0	0	0
	Post-activation	57	93	98	63	61	47	48	9	11	20	12	13	10	14	18	20	10	15	13	17	1	2	4	8	6	7	10	6	2	1
Fig 1e	CD16Lo	655	495	1103	766	910
	CD16Hi	319	763	883	680	1005
Fig 1g	OVCAR3-FG	E:T	CD16Hi Donors + ZOL			CD16Lo Donors + ZOL
		0:1	1.01333	1.03	0.943333	1.01333	0.906667	1.04
		0.2:1	0.553333	0.473333	0.75	0.81	0.906667	0.863333
		0.5:1	0.45	0.316667	0.416667	0.66	0.753333	0.72
		1:1	0.116667	0.04	0.0833333	0.343333	0.513333	0.55
		2:1	0.0233333	0.00333333	0	0.113333	0.273333	0.39
		5:1	0	0	0	0.01	0.0866667	0.213333
	SKOV3-FG	E:T	CD16Hi Donors + ZOL			CD16Lo Donors + ZOL
		0:1	0.993333	1.06	0.973333	1.00667	0.956667	1.02667
		0.2:1	0.756667	0.696667	0.766667	0.91	0.943333	0.9
		0.5:1	0.523333	0.41	0.473333	0.8	0.836667	0.83
		1:1	0.3	0.226667	0.353333	0.516667	0.64	0.676667
		2:1	0.13	0.08	0.0666667	0.346667	0.56	0.61
		5:1	0.0133333	0.00333333	0.02	0.173333	0.366667	0.413333
Fig 1h	IFN-g	16Lo	16Lo+Tu	16Lo+Tu+Z	16Hi	16Hi+Tu	16Hi+Tu+Z		Perforin	16Lo	16Lo+Tu	16Lo+Tu+Z	16Hi	16Hi+Tu	16Hi+Tu+Z		Gran B	16Lo	16Lo+Tu	16Lo+Tu+Z	16Hi	16Hi+Tu	16Hi+Tu+Z
		1.66667	1.66667	5045	28.6667	22.6667	6569			1126.67	1244	5183.67	1473.33	1574	8820.33			4387.67	4751.67	16552	5470.33	6008.33	21919
		1	1.33333	3794	9	26.3333	5888			1202	1186.67	4431	1289	1408.67	7760.67			4400.33	4853.33	15588	5189.33	5206.33	21027.7
		0	0	3243	20.3333	0	7258			1109	1173.67	4841.67	1098.33	1148.67	7177.67			4411.67	4615.67	16629.3	5535	5848.33	19919.3
Fig 1k		0:1			0.2:1			0.5:1			1:1			2:1			5:1
	0	0.92	1.01	1.13	0.83	0.93	0.72	0.83	0.8	0.71	0.53	0.52	0.68	0.21	0.35	0.46	0.09	0.25	0.36
	0.2	1.1	0.91	0.93	0.76	0.92	0.93	0.76	0.55	0.78	0.71	0.53	0.49	0.51	0.35	0.31	0.35	0.26	0.33
	0.3	0.99	1.15	0.85	0.74	0.75	0.89	0.71	0.63	0.79	0.48	0.5	0.58	0.31	0.38	0.24	0.12	0.13	0.29
	0.4	0.88	1.07	1.03	0.98	0.87	0.88	0.85	0.63	0.61	0.5	0.56	0.48	0.37	0.18	0.24	0.25	0.1	0.05
	0.5	1.02	1.1	0.94	0.68	0.84	1.02	0.69	0.76	0.82	0.46	0.49	0.74	0.24	0.28	0.47	0.14	0.22	0.26
p values
1g	OVCAR3-FG	0.2:1 = 0.0375 ; 0.5:1 = 0.0027 ; 1:1 = 0.0048; 2:1 = 0.0372
	SKOV3-FG	0.2:1 = 0.0023 ; 0.5:1 = 0.0005 ; 1:1 = 0.0057; 2:1 = 0.0072 ; 5:1 = 0.0146
1h	IFN-g	16Lo+Tu+Z vs 16Hi+Tu+Z = 0.0003

## Sheet: Figure 3
Fig 3d	MCAR-Vd2T	41	44	48	51	53	58	63	67	71	72
	MCAR15-Vd2T	28	32	37	38	41	48	51	52	55	58
Fig 3e	NT-Vd2T	1220	1011	846	1208	912	653
	MCAR-Vd2T	1175	1225	984	1215	610	760
	MCAR15-Vd2T	1443	1240	1008	1430	953	812
Fig 3g	V2	98.8	98.9	97.6	97.7	99.3	99.4	96.3	95.3	95.7	96.2
	TCR	0.02	0.01	0.03	0.02	0.01	0.03	0.04	0.05	0.03	0.01
	NK	0.01	0.03	0.4	0.2	0.03	0.02	2.4	2.2	2.1	2.85
Fig 3i	MVd2	MVd2+Tu	M15Vd2	M15Vd2+Tu
	1	11	12	173
	7	16	16	144
	3	9	18	198
Fig 3l		CAR15+					CAR15-
	TSCM	1	8	2	5	8	2	2	4	6	5
	TCM	42	37	28	45	37	38	37	39	34	41
	TEM	56	50	60	40	42	56	52	46	53	44
	TEMRA	1	5	10	9	13	4	9	11	7	10
p values
3d	Transduction	MCAR-Vd2T vs MCAR15-Vd2T = 0.0153

## Sheet: Figure 4
Fig 4c	OVCAR3-FG	MCAR-T			MCAR-Vd2T			MCAR-Vd2T + ZOL			MCAR15-Vd2T			MCAR15-Vd2T + ZOL
	0:1	1.03	1.02	0.99	1.03	1.02	0.99	1.03	1.02	0.99	1.03	1.02	0.99	1.03	1.02	0.99
	0.2:1	0.61	0.57	0.66	0.64	0.77	0.55	0.39	0.35	0.3	0.55	0.48	0.43	0.33	0.41	0.44
	0.5:1	0.41	0.27	0.34	0.37	0.35	0.35	0.18	0.17	0.11	0.37	0.35	0.37	0.14	0.25	0.24
	1:1	0.18	0.19	0.23	0.11	0.11	0.14	0.03	0.04	0.04	0.23	0.15	0.24	0.11	0.09	0.07
	2:1	0.1	0.08	0.11	0.05	0.05	0.04	0.01	0.01	0.01	0.08	0.06	0.08	0.03	0.03	0.02
	5:1	0.02	0.02	0.02	0.02	0.01	0.01	0	0	0	0.03	0.01	0.01	0	0	0.01
	OVCAR8-FG	MCAR-T			MCAR-Vd2T			MCAR-Vd2T + ZOL			MCAR15-Vd2T			MCAR15-Vd2T + ZOL
	0:1	0.98	0.98	1.07	0.98	0.98	1.07	0.98	0.98	1.07	0.98	0.98	1.07	0.98	0.98	1.07
	0.2:1	0.95	0.97	0.92	0.87	0.94	0.94	0.7	0.58	0.49	0.85	0.82	0.83	0.62	0.68	0.68
	0.5:1	0.98	0.89	0.77	0.74	0.69	0.62	0.4	0.49	0.31	0.63	0.68	0.61	0.41	0.39	0.49
	1:1	0.68	0.63	0.55	0.33	0.33	0.36	0.14	0.11	0.14	0.34	0.38	0.35	0.18	0.15	0.2
	2:1	0.53	0.53	0.41	0.22	0.21	0.21	0.06	0.05	0.05	0.11	0.13	0.08	0.03	0.06	0.07
	5:1	0.31	0.18	0.28	0.04	0.04	0.03	0.01	0.01	0.01	0.01	0.02	0.01	0.01	0.01	0.01
	SKOV3-FG	MCAR-T			MCAR-Vd2T			MCAR-Vd2T + ZOL			MCAR15-Vd2T			MCAR15-Vd2T + ZOL
	0:1	0.94	1.05	0.99	0.94	1.05	0.99	0.94	1.05	0.99	0.94	1.05	0.99	0.94	1.05	0.99
	0.2:1	1.09	1.07	0.98	0.83	0.94	1.02	0.71	0.7	0.49	0.94	0.97	0.93	0.77	0.79	0.8
	0.5:1	1.13	0.93	1.03	0.91	1.07	0.77	0.4	0.38	0.37	0.78	0.86	0.85	0.49	0.51	0.53
	1:1	0.98	0.88	0.91	0.79	0.72	0.87	0.2	0.19	0.13	0.76	0.83	0.74	0.26	0.22	0.22
	2:1	0.93	0.83	0.95	0.71	0.8	0.67	0.13	0.13	0.07	0.69	0.75	0.8	0.12	0.13	0.18
	5:1	0.86	0.8	0.87	0.74	0.65	0.51	0.04	0.04	0.04	0.61	0.62	0.72	0.02	0.01	0.02
Fig 4e	OVCAR3-FG	MCAR-T	MCAR-T+Tu	NT-Vd2T	NT-Vd2T+Tu	MCAR-Vd2T	MCAR-Vd2T+Tu	MCAR15-Vd2T	MCAR15-Vd2T+Tu
		52	6379	52	0	375	9686	70	9650
		0	6540	27	29	303	8823	76	8446
		0	5426	0	34	339	9327	63	7996
	SKOV3-FG	MCAR-T	MCAR-T+Tu	MCAR-T+Tu+Z	MCAR-Vd2T	MCAR-Vd2T+Tu	MCAR-Vd2T+Tu+Z	MCAR15-Vd2T	MCAR15-Vd2T+Tu	MCAR15-Vd2T+Tu+Z
		0	711	844	594	681	10702	90	438	9623
		0	873	838	480	647	9780	55	420	10076
		0	751	873	562	542	9954	38	386	10267
Fig 4g	OVCAR3-FG	Vehicle			MCAR-Vd2T			MCAR-Vd2T+ZOL			MCAR15-Vd2T			MCAR15-Vd2T+ZOL			MCAR-T
	1	1.01	1.02	1.09	0.01	0.01	0.01	0	0	0	0.01	0.03	0.01	0	0	0	0.01	0.02	0.01
	4	0.94	1.06	1.03	0.03	0.02	0.01	0.01	0	0	0.07	0	0.01	0	0	0	0	0.02	0.01
	7	1	0.93	1.06	0.31	0.17	0.23	0.15	0.05	0.04	0.03	0.01	0.04	0	0	0.01	0.01	0.02	0
	10	0.97	0.96	1.08	0.48	0.31	0.37	0.35	0.15	0.18	0.03	0.01	0.02	0.01	0	0	0.03	0.06	0.09
	13	1.12	1.09	0.96	0.62	0.69	0.75	0.56	0.51	0.73	0.06	0.04	0.04	0	0	0.01	0.31	0.12	0.1
	16	1.07	0.98	0.95	0.89	0.87	0.91	0.71	0.65	0.81	0.22	0.28	0.24	0.03	0.07	0.01	0.49	0.27	0.23
	OVCAR8-FG	Vehicle			MCAR-Vd2T			MCAR-Vd2T+ZOL			MCAR15-Vd2T			MCAR15-Vd2T+ZOL			MCAR-T
	1	1.2	0.93	1.04	0.01	0.01	0	0	0	0	0.01	0	0	0	0	0	0.03	0.02	0.01
	4	0.98	1.1	1.02	0.28	0.29	0.36	0.12	0.09	0.16	0.01	0.01	0.01	0	0.01	0.01	0.19	0.15	0.22
	7	1.12	1.13	0.88	0.64	0.69	0.52	0.41	0.54	0.39	0.02	0.02	0.03	0.01	0.03	0	0.35	0.48	0.28
	10	0.9	1.1	0.95	0.73	0.79	0.89	0.54	0.45	0.69	0.09	0.19	0.29	0.01	0.05	0.12	0.58	0.69	0.55
	13	1.01	1.08	0.85	0.92	1.05	0.83	0.71	0.85	0.88	0.57	0.42	0.66	0.21	0.19	0.35	0.81	1.04	1.12
	16	1.05	0.95	1.08	0.91	1.03	1.15	0.85	0.99	1.02	0.82	0.7	0.58	0.62	0.48	0.42	0.85	1.13	1.05
Fig 4i	KOOVCAR3-FG	Vehicle	MCAR-T	MCAR-Vd2T	MCAR-Vd2T+ZOL	MCAR15-Vd2T	MCAR15-Vd2T+ZOL
		0.87	0.83	0.63	0.11	0.56	0.01
		1.03	1.04	0.82	0.15	0.71	0
		1.08	0.87	0.91	0.08	0.73	0.01
p values
4c	OVCAR3-FG	MCAR-Vd2T +/- ZOL		0.2:1 = 0.0113 ; 0.5:1 = 0.0009 ; 1:1 = 0.0014
		MCAR15-Vd2T +/- ZOL		0.5:1 = 0.0128 ; 1:1 = 0.0192
	OVCAR8-FG	MCAR-Vd2T +/- ZOL		0.2:1 = 0.0074 ; 0.5:1 = 0.0106 ; 1:1 = 0.0001
		MCAR15-Vd2T +/- ZOL		0.2:1 = 0.0014 ; 0.5:1 = 0.0047 ; 1:1 = 0.0007
	SKOV3-FG	MCAR-Vd2T +/- ZOL		0.2:1 = 0.0305 ; 0.5:1 = 0.0036 ; 1:1 = 0.0002
		MCAR15-Vd2T +/- ZOL		0.2:1 = 0.0004 ; 0.5:1 = 0.0003
4i	KOOVCAR3-FG	Vehicle vs MCAR15-Vd2T		0.0124

## Sheet: Figure 5
Fig 5c	Isotype	0			0.1			1			10
	0:1	1.03	1.02	0.99	1.03	1.02	0.99	1.06	1	0.99	0.99	0.95	1.01
	0.2:1	1.06	0.97	1.09	0.95	1.04	0.85	0.89	0.99	1.05	0.86	0.87	1.01
	0.5:1	1	0.99	1.05	0.92	1.05	1.08	0.95	0.88	1.03	1	0.93	0.92
	1:1	0.91	0.98	1.01	0.87	0.88	0.99	0.94	0.99	1.03	0.88	0.85	0.79
	2:1	0.85	0.77	0.94	0.82	0.85	0.89	0.78	0.81	0.95	0.82	0.81	0.92
	5:1	0.75	0.78	0.8	0.88	0.79	0.83	0.74	0.84	0.88	0.74	0.73	0.89
	Anti-HER2	0			0.1			1			10
	0:1	1.03	1.02	0.99	0.99	0.98	1.05	1.08	1	0.97	1	1.02	1.03
	0.2:1	1.06	0.97	1.09	0.63	0.79	0.68	0.73	0.65	0.67	0.61	0.62	0.78
	0.5:1	1	0.99	1.05	0.46	0.45	0.49	0.37	0.45	0.49	0.31	0.32	0.42
	1:1	0.91	0.98	1.01	0.21	0.18	0.29	0.35	0.21	0.27	0.12	0.14	0.25
	2:1	0.85	0.77	0.94	0.05	0.02	0.01	0.01	0.08	0	0.07	0.02	0.08
	5:1	0.75	0.78	0.8	0	0.01	0.02	0.01	0	0.02	0.01	0	0
Fig 5d	OVCAR3-FG	Tu	Tu+Ab	Tu+MCAR-T	Tu+Ab+MCAR-T	Tu+MCAR-Vd2T	Tu+Ab+MCAR-Vd2T	Tu+MCAR15-Vd2T	Tu+Ab+MCAR15-Vd2T
		1.01	0.87	0.44	0.48	0.41	0.14	0.37	0.12
		0.93	0.98	0.47	0.52	0.38	0.11	0.47	0.07
		1.03	0.95	0.53	0.47	0.48	0.15	0.41	0.11
Fig 5e	OVCAR8-FG	Tu	Tu+Ab	Tu+MCAR-T	Tu+Ab+MCAR-T	Tu+MCAR-Vd2T	Tu+Ab+MCAR-Vd2T	Tu+MCAR15-Vd2T	Tu+Ab+MCAR15-Vd2T
		0.92	0.95	0.89	0.83	0.73	0.45	0.63	0.41
		0.97	0.97	0.82	0.91	0.66	0.39	0.67	0.42
		1.03	1.11	0.75	0.72	0.62	0.42	0.75	0.33
Fig 5f	SKOV3-FG	Tu	Tu+Ab	Tu+MCAR-T	Tu+Ab+MCAR-T	Tu+MCAR-Vd2T	Tu+Ab+MCAR-Vd2T	Tu+MCAR15-Vd2T	Tu+Ab+MCAR15-Vd2T
		0.98	0.94	0.95	0.99	0.87	0.47	0.88	0.44
		0.98	0.96	0.93	0.96	0.81	0.44	0.9	0.42
		1.04	0.98	0.88	0.91	0.84	0.43	0.8	0.49
Fig 5g	SKOV3-FG	MCAR-T	MCAR-T+Tu	MCAR-T+Tu+Ab	MCAR-Vd2T	MCAR-Vd2T+Tu	MCAR-Vd2T+Tu+Ab	MCAR15-Vd2T	MCAR15-Vd2T+Tu	MCAR15-Vd2T+Tu+Ab
		0	668	1116	612	665	9362	85	557	8997
		0	655	995	550	680	10354	62	530	10928
		0	705	1047	546	700	8841	43	512	9049
Fig 5i	KOOVCAR3-FG	Vehicle			MCAR-T			MCAR-Vd2T			MCAR-Vd2T+Ab			MCAR15-Vd2T			MCAR15-Vd2T+Ab
	1	1.13	1.01	0.97	0.53	0.52	0.68	0.33	0.42	0.47	0	0	0	0.42	0.43	0.51	0	0	0
	4	0.99	1.08	1.11	0.64	0.81	0.75	0.45	0.48	0.61	0.18	0.12	0.04	0.41	0.53	0.62	0	0	0
	7	0.87	1.03	1.08	0.83	1.04	0.87	0.63	0.82	0.91	0.21	0.31	0.11	0.56	0.71	0.73	0	0.02	0.01
	10	1.02	1.04	1.02	0.83	0.79	0.91	0.75	0.69	0.88	0.57	0.28	0.39	0.65	0.59	0.73	0.05	0.04	0.01
	13	1.11	0.98	1.04	0.98	0.93	0.85	0.86	1.01	0.85	0.71	0.85	0.94	0.76	0.95	0.81	0.16	0.03	0.11
	16	1.08	0.98	0.93	1.01	0.87	0.91	0.97	0.83	1.05	0.89	0.98	0.93	1.02	0.86	1.07	0.15	0.05	0.34
p values
5e	OVCAR8-FG	Tu+MCAR-Vd2T +/- Ab		0.0051
		Tu+MCAR15-Vd2T +/- Ab		0.001

## Sheet: Figure 6
Fig 6c	Days	Vehicle					MCAR-T					MCAR-Vd2T					MCAR15-Vd2T
	0	1000000	1000000	1000000	1000000	1000000	1000000	1000000	1000000	1000000	1000000	1000000	1000000	1000000	1000000	1000000	1000000	1000000	1000000	1000000	1000000
	10	237000000	138000000	240000000	210000000	400000000	287000000	205000000	185000000	295000000	308000000	166000000	130000000	188000000	8690000	157000000	214000000	228000000	378000000	321000000	105000000
	14	205000000	183000000	584000000	364000000	296000000	262000000	183000000	212000000	256000000	334000000	217000000	90795488	89774184	58998540	117000000	287000000	263000000	390000000	148000000	104615000
	19	168000000	371000000	608000000	697000000	505000000	6700000	2500000	4200000	16000000	50745956	1.31346e+06	1.65167e+06	2296264	10400000	18351124	70000000	2400000	2300000	8600000	6447889
	22	199000000	237000000	173000000	824000000	670000000	2040000	1360000	7400000	26800000	9.96609e+06	1928250	2.30767e+06	2.01504e+06	2.75494e+06	8636222	1240000	1290000	1380000	2130000	1324125
	26	104000000	192000000	124000000	1230000000	1030000000	5500000	3000000	7900000	3500000	10243083	1220875	2.78817e+06	1.887e+06	1.56893e+06	2760722	1000000	2200000	3400000	6300000	1421028
	29	36494544	169000000	77737944	1770000000	1800000000	2000000	5000000	5000000	8000000	2422125	2.22554e+06	6389639	14615249	1.67054e+06	6652722	1000000	2000000	2000000	5000000	1231875
	33	371000000	379000000	233000000	1810000000	1540000000	7000000	4000000	8000000	7000000	30913112	1899875	5.12025e+06	1970000	2.21867e+06	5067736	1000000	2000000	4000000	5000000	1264583
	40	658000000	875000000	1220000000	6250000000	4010000000	4000000	4000000	6810000	4720000	25963568	2.87254e+06	3.4709e+06	2750000	2.69212e+06	4.75262e+06	2000000	3000000	1570000	6120000	2.119e+06
	48	4720000000	6370000000	4340000000	4880000000	6350000000	2600000	1600000	7360000	6070000	25291930	3.50967e+06	3.19004e+06	2581111	2.56267e+06	3980569	1380000	1300000	1300000	3270000	1550417
	55	7950000000	9390000000	16300000000	9400000000	6820000000	4000000	5000000	7000000	23300000	43672804	1.16833e+06	8424125	5730000	6146833	4279597	1000000	1000000	1000000	5300000	1922583
Fig 6d	Vehicle	MCAR-T	MCAR-Vd2T	MCAR15-Vd2T
	7950000000	4000000	1.16833e+06	1000000
	9390000000	5000000	8424125	1000000
	16300000000	7000000	5730000	1000000
	9400000000	23300000	6146833	5300000
	6820000000	43672804	4279597	1922583
Fig 6e	Day	Vehicle	MCAR-T	MCAR-Vd2T	MCAR15-Vd2T
	64	1
	68	1
	71	1
	73	1
	75	1
	71		1
	74		1
	75		1
	78		1
	82		1
	93			1
	100			1
	115			1
	180			0
	180			0
	180				0
	180				0
	180				0
	180				0
	180				0
p values
6e	Survival Curve	MCAR15-Vd2T vs Vehicle		0.0018
		MCAR15-Vd2T vs MCAR-T		0.0018
		MCAR15-Vd2T vs MCAR-Vd2T		0.0494

## Sheet: Figure 7
Fig 7b	Days	Vehicle					MCAR-T					MCAR-Vd2T					MCAR15-Vd2T
	0	0	0	0	0	0	0	0	0	0	0	0	0	0	0	0	0	0	0	0	0
	4	1	1	1	1	1	1	1	1	1	1	1	1	1	1	1	1	1	1	1	1
	7	7.3	8.6	11.3	8.3	7.9	13.9	13.7	14.5	12.9	12.8	10.2	14.1	11.9	13.6	11.5	9.7	11.1	11.5	15.1	13.1
	10	23.3	24.6	25.3	20	19.3	24.9	33.1	35.6	30.5	30.1	23.8	28.8	29	31.9	24.7	23.8	27.2	26.8	35.2	28.9
	14	26.8	31	30.1	26.4	24.1	34.3	44.7	46.8	42.3	40.5	24.6	34.1	40.8	40.1	38.7	24.6	29.5	32.1	44.3	35.3
	18	32.4	37.1	36.2	35.9	32.9	34.5	43.7	44.5	41.7	36.2	20.5	25.2	30.6	28.9	27.2	18.5	19.9	26.9	32.5	25.2
	22	56.3	61.2	39.5	58.1	48.6	39.5	40.6	41.5	39.5	34.1	16.6	20.4	26.3	21.1	20.1	15.8	14.5	23.2	28.1	18.1
	26	79.3	96	54.4	79	59.4	42.2	53.8	50.2	33.6	39.8	11.3	15.7	18.2	16.3	17.3	9.1	6.6	18.2	23.2	13
	29	90.1	108.9	67.7	85.3	72.2	41.1	63.5	67.9	41.3	48.2	10.1	16.4	25	16.3	17.6	7.1	5.8	15.1	18.8	7.3
	33	108.8	117.5	94.9	105.2	93	63.2	74.3	63.5	44.6	53.2	18.6	21.2	31.7	18.6	23.4	7.9	6.2	14.3	17.1	8.1
	37	157	165.6	107.2	149.1	138.2	48	78.4	71.8	47.2	61.3	28.3	24.5	37	29.4	30.4	11.9	14.9	15.3	15.3	12
	40	190.3	171.7	132.1	162.3	149.1	62.3	73.5	76.7	54.1	74	36.4	32.5	37.6	35.4	45.1	10.9	19.2	14.8	17.9	17.5
	43	207.5	272.4	148.8	233.8	233.5	48.9	75.3	88.2	68.6	88.2	44.1	40.3	44.9	47.1	53.9	10.3	12.6	18.2	18	17.2
	47	252.5	285.9	168.8	240	216.2	59.7	83.3	99.1	77.2	103.5	49.9	53.8	61.2	60.3	64	14.8	17	18.9	17.2	16.8
	50	305.9	315.2	197	298.2	277	64.7	90.5	113.6	93.2	118.2	58.4	71.4	83.1	83.3	71.8	14.2	21.6	19.6	24.6	18.1
	53	310.9	370.4	255.9	354.7	301.8	83.7	96.6	135.3	105.3	128.1	85.7	92.5	104.9	95.5	99	16.3	23.7	24.3	31.2	21.3
	57	352	392	303.1	372.1	323.9	114.4	123.3	141.4	128.4	135.6	94.1	108.3	133.8	125.3	113.8	25.3	25.6	33.9	40.2	29.2
Fig 7c	Vehicle	MCAR-T	MCAR-Vd2T	MCAR15-Vd2T
	352	114.4	94.1	25.3
	392	123.3	108.3	25.6
	303.1	141.4	133.8	33.9
	372.1	128.4	125.3	40.2
	323.9	135.6	113.8	29.2
Fig 7d		MCAR-Vd2T					MCAR15-Vd2T
	Tumor	0.1	0.1	0.7	0.1	0.1	10.6	8.5	7.9	9.2	10.9
	Spleen	0.4	0.2	0.1	0.1	0.1	18.6	23.8	14.6	18	19.8
	Blood	1.4	0.9	0.2	0.2	0.2	8.1	10.9	23.5	10.3	13.1
	Liver	2.1	3	0.5	0.8	1	54	41.6	50.5	57.4	34.8
	Lung	0.8	1.8	0.4	0.3	0.7	53.8	53.5	51.2	51.9	50.2
	Bone Marrow	0.2	0.1	0.7	0.5	0.3	14.9	12.6	15.8	7.9	11.4

## Sheet: Supplementary Figure 1
Supp Fig 1c	CD16Hi Donor	CD16-					CD16+
	CD56	18	27	30	33	35	56	60	62	68	70
	CXCR3	82	80	85	91	94	95	93	92	90	85
	CCR2	53	51	45	40	36	41	28	35	34	33
	CCR4	2	5	4	1	3	3	1	0	0	3
	CCR5	94	100	99	93	91	92	91	95	96	98
Supp Fig 1d	CD16Lo Donor	CD16-					CD16+
	CD56	5	3	2	2	2	37	35	30	28	23
	CXCR3	90	83	80	85	89	84	97	81	92	90
	CCR2	63	64	68	55	59	52	50	48	40	53
	CCR4	8	3	5	1	2	4	6	1	0	2
	CCR5	97	98	99	94	97	98	92	90	95	91
Supp Fig 1e	CD16Hi Donor	CD16-	CD16- + Tu	CD16- + Tu + Z	CD16+	CD16+ + Tu	CD16+ + Tu + Z		Supp Fig 1f	CD16Lo Donor	CD16-	CD16- + Tu	CD16- + Tu + Z	CD16+	CD16+ + Tu	CD16+ + Tu + Z
	Perforin	1077.33	1101	7858.33	1375.67	1425.67	8773.67			Perforin	992.667	1018.67	4576	1135	1152.33	4376.67
		1181.33	1192.67	8007.33	1367.33	1428.67	8022.67				1026	988.667	4568	1120	1229.67	4892.33
		1083.67	1188.33	7622	1372.67	1447.33	8306				1077.33	1015.33	4290.33	1207.67	1257.33	4777.33
Supp Fig 1g	CD16Hi Donor	CD16-	CD16- + Tu	CD16- + Tu + Z	CD16+	CD16+ + Tu	CD16+ + Tu + Z		Supp Fig 1h	CD16Lo Donor	CD16-	CD16- + Tu	CD16- + Tu + Z	CD16+	CD16+ + Tu	CD16+ + Tu + Z
	Granzyme B	5220.67	5368.33	20602.3	5550.33	5470.33	21251			Granzyme B	4359.67	4752	15378.7	4673.67	5045.33	16884
		5145	5546	20465.7	5921.67	5813	21940.7				4670.33	4795.67	17228	4999.33	4891.67	16043.7
		5329	5147	21894	5628.33	5832	21727.3				4487.33	4482.33	17094	4634.67	5016.33	16724.7
p values
Supp 1c	CCR2	0.0224
Supp 1d	CCR2	0.0034
Supp 1e	IFN-g	CD16- + Tu + Z vs CD16+ + Tu + Z = 0.0268

## Sheet: Supplementary Figure 3
Supp Fig 3b	OVCAR3-FG	16H MCAR15-Vd2T									16L MCAR15-Vd2T
	0:1	0.91	1.13	0.95	0.88	1.03	1.1	1.12	1	1.01	1.02	0.83	0.89	0.9	1.11	0.95	0.84	0.89	0.91
	0.2:1	0.5	0.72	0.53	0.51	0.46	0.68	0.85	0.51	0.69	0.63	0.81	0.72	0.58	0.8	0.75	0.78	0.85	0.98
	0.5:1	0.23	0.32	0.39	0.32	0.2	0.38	0.49	0.36	0.042	0.48	0.55	0.63	0.41	0.55	0.6	0.42	0.57	0.58
	1:1	0.08	0.03	0.11	0.04	0.05	0.03	0.15	0.16	0.08	0.19	0.29	0.34	0.24	0.4	0.33	0.18	0.33	0.28
	2:1	0.05	0.05	0.04	0	0.01	0.01	0.03	0.01	0.02	0.13	0.04	0.12	0.15	0.09	0.21	0.04	0.24	0.21
	5:1	0	0	0	0	0	0	0	0.01	0.03	0	0.01	0.03	0.01	0.02	0.01	0.01	0.02	0.01
Supp Fig 3d	SKOV3-FG	16H MCAR15-Vd2T			16H MCAR15-Vd2T + Ab			16L MCAR15-Vd2T			16L MCAR15-Vd2T + Ab
	0:1	0.94	1.05	0.99	0.94	1.05	0.99	0.94	1.05	0.99	0.94	1.05	0.99
	0.2:1	0.83	0.94	1.02	0.71	0.7	0.49	0.83	0.99	0.91	0.88	1.11	1.07
	0.5:1	0.91	1.07	0.77	0.4	0.38	0.37	0.81	0.82	1.15	0.89	0.96	1.04
	1:1	0.79	0.72	0.87	0.2	0.19	0.13	0.98	0.93	1.02	0.76	1.02	0.98
	2:1	0.71	0.8	0.67	0.13	0.13	0.07	0.73	0.91	0.95	0.85	0.91	0.83
	5:1	0.74	0.65	0.51	0.04	0.04	0.04	0.89	0.88	0.71	0.66	0.89	0.73
p values
Supp 3b	E:T = 0.2:1	0.0451
	E:T = 0.5:1	0.0018
	E:T = 2:1	0.0018

## Sheet: Supplementary Figure 4
Supp Fig 4e		Mac	Mac + Z	Mac + MCAR15-Vd2T	Mac + MCAR15-Vd2T + Z
		1.09	0.98	0.37	0.31
		0.93	0.9	0.42	0.24
		0.98	0.87	0.55	0.21
p values
Supp 4e	Mac vs Mac + MCAR15-Vd2T	0.0002
	Mac + MCAR15-Vd2T vs Mac + MCAR15-Vd2T + Z	0.0466

## Sheet: Supplementary Figure 5
Supp Fig 5b	Days	Vehicle					MCAR15-CD16HT									MCAR15-CD16LT
	0	0	0	0	0	0	0	0	0	0	0	0	0	0	0	0	0	0	0	0	0	0	0	0
	7	14.81	14.43	16.15	13.26	20.99	14.8	10.4	11.22	12.48	28.49	10.18	13.36	10.03	10.69	17.64	17.87	17.76	22.37	17.26	12.5	13.7	13.2	16.33
	11	18.95	32.41	26.19	10.55	14.27	16.43	12.18	10.09	19.94	33.88	11.43	10.67	19.59	42.09	16.26	21.11	23.69	9.81	13.08	14.8	39.96	24.63	20.11
	14	27.62	19.49	18.17	19.95	23.51	15.51	21.63	13.31	10.88	12.74	16.16	17.68	15.01	34.02	20.2	29.72	8.64	20.38	12.56	14.51	14.14	26.75	24.85
	19	42.63	45.07	35.02	38.84	24.51	25.8	16.87	24.3	23.11	35.39	30.44	29.5	22.49	20.97	40.07	13.35	43.75	35.68	31.56	17.01	63.14	23.47	36.67
	22	50.73	36.73	36.08	38.82	28.12	34.53	19.81	25.15	20.93	30.93	26.72	38.33	32.76	30.83	80.52	23.68	38.44	29.97	37.06	35.3	100.73	26.85	27.94
	29	97.83	75.44	57.16	77.68	35.76	27.65	37.4	17.75	28.71	31.85	31.16	32.63	52.13	36.88	56.92	32.07	56.75	28.51	39.85	49.35	121.37	34.51	64.63
	36	159.13	73.8	58.56	108.03	69.8	45.42	37.05	60.74	19.73	34.07	50.76	53.44	47.11	52.18	45.92	63.64	53.6	30.61	67.81	66.87	164.73	32.51	74.82
	43	186.67	135.74	123.95	160.68	97.74	54.72	61.66	73.98	39.51	41	58.16	61.82	40.57	91.23	67.73	75.78	74.9	40.82	99.65	78.33	128.41	59.1	75.78
	50	402.46	269.08	265.63	291.61	289.6	67.68	74.9	77.94	44.83	71.02	123.9	100.18	83.52	115.73	96.18	161.7	100.63	122.06	142.58	163	189.31	89.27	110.69
	57	350.44	316.7	457.55	365.28	418.08	141.96	94.3	139.58	42.62	146.02	125.31	116.14	80.8	106.45	184.82	172.57	132.08	208.14	183.56	240.59	204.35	163.44	159.59
Supp Fig 5c	Vehicle	16L MCAR15-Vd2T	16H MCAR15-Vd2T
	350.438	184.818	141.964
	316.703	172.571	94.299
	457.546	132.075	139.584
	365.281	208.143	42.6195
	418.083	183.558	146.022
		240.591	125.314
		204.347	116.137
		163.444	80.7998
		159.591	106.452
p values
Supp 5c	16L MCAR15-Vd2T vs 16H MCAR15-Vd2T	0.0019
